# Supplementary material for: A comparative transcriptomic, fluxomic and metabolomic analysis of the response of Saccharomyces cerevisiae to increases in NADPH oxidation
Source: BMC Genomics. 2012 Jul 17;13:317. doi: 10.1186/1471-2164-13-317 (PMC3431268; doi:10.1186/1471-2164-13-317)
Supplement: Additional file 1 — Differentially expressed genes involved in the response to increases in NADPH and NADH oxidation. The differentially expressed genes involved in the response to increases in the oxidation of NADPH (100, 200 and 300 mM acetoin) and NADH (200 mM acetoin) are shown. [file 1471-2164-13-317-S1.xls]

## Sheet: NADPH-Bdh 100mM
ORF	Name	logFC	FC	adj.P.Val	Annotation SGD
YAL060W	BDH1	1.40049	2.63991	0.0049884	NAD-dependent (R,R)-butanediol dehydrogenase, catalyzes oxidation of (R,R)-2,3-butanediol to (3R)-acetoin, oxidation of meso-butanediol to (3S)-acetoin, and reduction of acetoin; enhances use of 2,3-butanediol as an aerobic carbon source
YBR301W	PAU24	1.03879	2.05451	0.0350231	Cell wall mannoprotein with similarity to Tir1p, Tir2p, Tir3p, and Tir4p; expressed under anaerobic conditions, completely repressed during aerobic growth
YGL157W	ARI1	1.01341	2.01868	0.0153241	Oxidoreductase, catalyzes NADPH-dependent reduction of the bicyclic diketone bicyclo[2.2.2]octane-2,6-dione (BCO2,6D) to the chiral ketoalcohol (1R,4S,6S)-6-hydroxybicyclo[2.2.2]octane-2-one (BCO2one6ol)
YIL176C	PAU14	0.975704	1.9666	0.0153241	Hypothetical protein
YJL223C	PAU1	0.956838	1.94105	0.0149668	Part of 23-member seripauperin multigene family encoded mainly in subtelomeric regions, active during alcoholic fermentation, regulated by anaerobiosis, negatively regulated by oxygen, repressed by heme
YBR237W	PRP5	-0.842962	-1.79373	0.0161958	RNA helicase in the DEAD-box family, necessary for prespliceosome formation, bridges U1 and U2 snRNPs and enables stable U2 snRNP association with intron RNA
YBR246W	RRT2	-0.898841	-1.86457	0.0467301	Putative protein of unknown function; deletion results in a weak carboxypeptidase Y missorting/secretion phenotype; YBR246W is not an essential gene
YIL174W	YIL174w	-1.16674	-2.24504	0.0149668	Hypothetical protein

## Sheet: NADPH-Bdh 200 mM
ORF	Name	logFC	FC	adj.P.Val	Annotation SGD
YAL060W	BDH1	3.48771	11.2177	1.30125e-11	NAD-dependent (R,R)-butanediol dehydrogenase, catalyzes oxidation of (R,R)-2,3-butanediol to (3R)-acetoin, oxidation of meso-butanediol to (3S)-acetoin, and reduction of acetoin; enhances use of 2,3-butanediol as an aerobic carbon source
YCR105W	ADH7	3.08286	8.47293	1.47459e-05	NADPH-dependent medium chain alcohol dehydrogenase with broad substrate specificity; member of the cinnamyl family of alcohol dehydrogenases; may be involved in fusel alcohol synthesis or in aldehyde tolerance
YAL046C	AIM1	2.37988	5.20493	4.44943e-09	Putative protein of unknown function; null mutant displays increased frequency of mitochondrial genome loss (petite formation)
YGL157W	ARI1	2.00832	4.02314	5.03139e-09	Oxidoreductase, catalyzes NADPH-dependent reduction of the bicyclic diketone bicyclo[2.2.2]octane-2,6-dione (BCO2,6D) to the chiral ketoalcohol (1R,4S,6S)-6-hydroxybicyclo[2.2.2]octane-2-one (BCO2one6ol)
YOL161C	YOL161c	1.84817	3.60044	0.00226727	Hypothetical protein
YLR461W	PAU4	1.79572	3.47188	0.00140447	Part of 23-member seripauperin multigene family encoded mainly in subtelomeric regions, active during alcoholic fermentation, regulated by anaerobiosis, negatively regulated by oxygen, repressed by heme
YLR037C	DAN2	1.49494	2.81852	0.00547045	Cell wall mannoprotein with similarity to Tir1p, Tir2p, Tir3p, and Tir4p; expressed under anaerobic conditions, completely repressed during aerobic growth
YEL049W	PAU2	1.48245	2.79422	0.00294371	Part of 23-member seripauperin multigene family encoded mainly in subtelomeric regions, active during alcoholic fermentation, regulated by anaerobiosis, negatively regulated by oxygen, repressed by heme
YBR301W	DAN3	1.48137	2.79213	0.00367803	Cell wall mannoprotein with similarity to Tir1p, Tir2p, Tir3p, and Tir4p; expressed under anaerobic conditions, completely repressed during aerobic growth
YJL223C	PAU1	1.39986	2.63876	0.0184586	Part of 23-member seripauperin multigene family encoded mainly in subtelomeric regions, active during alcoholic fermentation, regulated by anaerobiosis, negatively regulated by oxygen, repressed by heme
YGL261C	YGL261c	1.3957	2.63117	0.00394908	Putative protein of unknown function; mRNA expression appears to be regulated by SUT1 and UPC2
YGR294W	YGR294w	1.33365	2.5204	0.00558523	Hypothetical protein
YLL025W	PAU17	1.32448	2.50443	0.00187988	Putative protein of unknown function; YLL025W is not an essential gene
YNR076W	PAU6	1.29749	2.45801	0.00984076	Part of 23-member seripauperin multigene family encoded mainly in subtelomeric regions, active during alcoholic fermentation, regulated by anaerobiosis, negatively regulated by oxygen, repressed by heme
YLR009W	RLP24	1.2433	2.36739	0.0127896	Essential protein with similarity to Rpl24Ap and Rpl24Bp, associated with pre-60S ribosomal subunits and required for ribosomal large subunit biogenesis
YMR307W	GAS1	1.20107	2.2991	0.0012998	Beta-1,3-glucanosyltransferase, required for cell wall assembly; localizes to the cell surface via a glycosylphosphatidylinositol (GPI) anchor
YIL176C	YIL176c	1.18117	2.2676	0.00468025	Hypothetical protein
YAR020C	PAU7	1.16646	2.2446	0.014001	Part of 23-member seripauperin multigene family, active during alcoholic fermentation, regulated by anaerobiosis, inhibited by oxygen, repressed by heme
YER081W	SER3	1.09307	2.13327	8.34307e-07	3-phosphoglycerate dehydrogenase, catalyzes the first step in serine and glycine biosynthesis; isozyme of Ser33p
YKL001C	MET14	1.06283	2.08902	0.00140447	Adenylylsulfate kinase, required for sulfate assimilation and involved in methionine metabolism
YHL046C	YHL046c	1.0197	2.02749	0.0310212	Putative protein of unknown function; not an essential gene
YLL064C	YLL064c	1.01061	2.01477	0.0126517	Hypothetical protein
YCR104W	PAU3	1.00398	2.00553	0.0202642	Part of 23-member seripauperin multigene family encoded mainly in subtelomeric regions, active during alcoholic fermentation, regulated by anaerobiosis, negatively regulated by oxygen, repressed by heme
YDR542W	YDR542w	1.00368	2.00511	0.0177848	Hypothetical protein
YNR050C	LYS9	0.992424	1.98952	0.00158256	Saccharopine dehydrogenase (NADP+, L-glutamate-forming); catalyzes the formation of saccharopine from alpha-aminoadipate 6-semialdehyde, the seventh step in lysine biosynthesis pathway; exhibits genetic and physical interactions with TRM112
YER010C	YER010c	0.98475	1.97897	0.00173302	Protein of unknown function, forms a ring-shaped homotrimer; has similarity to members of the prokaryotic rraA family; possibly involved in a phosphotransfer reaction
YHR163W	SOL3	0.907667	1.87601	3.17962e-05	6-phosphogluconolactonase, catalyzes the second step of the pentose phosphate pathway; weak multicopy suppressor of los1-1 mutation; homologous to Sol2p and Sol1p
YHR006W	STP2	0.906654	1.87469	0.0379622	Transcription factor, activated by proteolytic processing in response to signals from the SPS sensor system for external amino acids; activates transcription of amino acid permease genes
YIL094C	LYS12	0.892649	1.85658	1.68474e-05	Homo-isocitrate dehydrogenase, an NAD-linked mitochondrial enzyme required for the fourth step in the biosynthesis of lysine, in which homo-isocitrate is oxidatively decarboxylated to alpha-ketoadipate
YLR303W	MET17	0.889254	1.85222	0.000137436	Methionine and cysteine synthase (O-acetyl homoserine-O-acetyl serine sulfhydrylase), required for sulfur amino acid synthesis
YCR107W	AAD3	0.864214	1.82035	0.0281045	Putative aryl-alcohol dehydrogenase with similarity to P. chrysosporium aryl-alcohol dehydrogenase; mutational analysis has not yet revealed a physiological role
YIR041W	PAU15	0.836754	1.78603	0.0446949	Hypothetical protein
YHR183W	GND1	0.80302	1.74475	0.00247219	6-phosphogluconate dehydrogenase (decarboxylating), catalyzes an NADPH regenerating reaction in the pentose phosphate pathway; required for growth on D-glucono-delta-lactone and adaptation to oxidative stress
YNL030W	HHF2	0.801209	1.74256	0.00158256	Histone H4, core histone protein required for chromatin assembly and chromosome function; one of two identical histone proteins (see also HHF1); contributes to telomeric silencing; N-terminal domain involved in maintaining genomic integrity
YCL020W	YCL020w	0.791466	1.73083	0.00394908	Retrotransposon TYA Gag gene co-transcribed with TYB Pol; translated as TYA or TYA-TYB polyprotein; Gag is a nucleocapsid protein that is the structural constituent of virus-like particles (VLPs); similar to retroviral Gag
YML024W	RPS17a	0.759098	1.69243	0.00187988	Ribosomal protein 51 (rp51) of the small (40s) subunit; nearly identical to Rps17Bp and has similarity to rat S17 ribosomal protein
YMR045C	YMR045c	0.756308	1.68916	0.00199087	Retrotransposon TYA Gag and TYB Pol genes; transcribed/translated as one unit; polyprotein is processed to make a nucleocapsid-like protein (Gag), reverse transcriptase (RT), protease (PR), and integrase (IN); similar to retroviral genes
YGL030W	RPL30	0.722909	1.65051	0.00354616	Protein component of the large (60S) ribosomal subunit, has similarity to rat L30 ribosomal protein; involved in pre-rRNA processing in the nucleolus; autoregulates splicing of its transcript
YGR148C	RPL24b	0.722807	1.65039	0.00338122	Ribosomal protein L30 of the large (60S) ribosomal subunit, nearly identical to Rpl24Ap and has similarity to rat L24 ribosomal protein; not essential for translation but may be required for normal translation rate
YOL127W	RPL25	0.721322	1.64869	0.00783218	Primary rRNA-binding ribosomal protein component of the large (60S) ribosomal subunit, has similarity to E. coli L23 and rat L23a ribosomal proteins; binds to 26S rRNA via a conserved C-terminal motif
YJR010W	MET3	0.715384	1.64192	0.0195613	ATP sulfurylase, catalyzes the primary step of intracellular sulfate activation, essential for assimilatory reduction of sulfate to sulfide, involved in methionine metabolism
YLR367W	RPS22b	0.707948	1.63348	0.00173302	Protein component of the small (40S) ribosomal subunit; nearly identical to Rps22Ap and has similarity to E. coli S8 and rat S15a ribosomal proteins
YDL083C	RPS16b	0.696873	1.62099	0.0016487	Protein component of the small (40S) ribosomal subunit; identical to Rps16Ap and has similarity to E. coli S9 and rat S16 ribosomal proteins
YNL067W	RPL9b	0.696664	1.62075	0.00153093	Protein component of the large (60S) ribosomal subunit, nearly identical to Rpl9Ap and has similarity to E. coli L6 and rat L9 ribosomal proteins
YOL121C	RPS19a	0.690707	1.61407	0.00226727	Protein component of the small (40S) ribosomal subunit, required for assembly and maturation of pre-40 S particles; mutations in human RPS19 are associated with Diamond Blackfan anemia; nearly identical to Rps19Bp
YNL178W	RPS3	0.689115	1.61229	0.010745	Protein component of the small (40S) ribosomal subunit, has apurinic/apyrimidinic (AP) endonuclease activity; essential for viability; has similarity to E. coli S3 and rat S3 ribosomal proteins
YER160C	YER160c	0.686791	1.6097	0.00300866	Retrotransposon TYA Gag and TYB Pol genes; transcribed/translated as one unit; polyprotein is processed to make a nucleocapsid-like protein (Gag), reverse transcriptase (RT), protease (PR), and integrase (IN); similar to retroviral genes
YOL064C	MET22	0.679463	1.60154	0.00513827	Bisphosphate-3-nucleotidase, involved in salt tolerance and methionine biogenesis; dephosphorylates 3-phosphoadenosine-5-phosphate and 3-phosphoadenosine-5-phosphosulfate, intermediates of the sulfate assimilation pathway
YDR541C	YDR541c	0.67835	1.60031	0.0131213	Putative dihydrokaempferol 4-reductase
YLR333C	RPS25b	0.677971	1.59989	0.00285141	Protein component of the small (40S) ribosomal subunit; nearly identical to Rps25Ap and has similarity to rat S25 ribosomal protein
YOR312C	RPL20b	0.672931	1.59431	0.00247012	Protein component of the large (60S) ribosomal subunit, nearly identical to Rpl20Ap and has similarity to rat L18a ribosomal protein
YGR129W	SYF2	0.665906	1.58656	0.00929529	Component of the spliceosome complex involved in pre-mRNA splicing; involved in regulation of cell cycle progression
YOR167C	RPS28a	0.656166	1.57589	0.000879886	Protein component of the small (40S) ribosomal subunit; nearly identical to Rps28Bp and has similarity to rat S28 ribosomal protein
YPL046C	ELC1	0.654514	1.57409	0.0112838	Elongin C, forms heterodimer with Ela1p that participates in transcription elongation; required for ubiquitin-dependent degradation of the RNA Polymerase II subunit RPO21; expression dramatically upregulated during sporulation
YDR447C	RPS17b	0.650389	1.56959	0.0023935	Ribosomal protein 51 (rp51) of the small (40s) subunit; nearly identical to Rps17Ap and has similarity to rat S17 ribosomal protein
YOR324C	FRT1	0.644299	1.56298	0.0016487	Tail-anchored endoplasmic reticulum membrane protein that is a substrate of the phosphatase calcineurin, interacts with homolog Frt2p, promotes cell growth in conditions of high Na+, alkaline pH, and cell wall stress
YLR167W	RPS31	0.642919	1.56149	0.00765958	Fusion protein that is cleaved to yield a ribosomal protein of the small (40S) subunit and ubiquitin; ubiquitin may facilitate assembly of the ribosomal protein into ribosomes; interacts genetically with translation factor eIF2B
YPR029C	APL4	0.631111	1.54876	0.00242167	Gamma-adaptin, large subunit of the clathrin-associated protein (AP-1) complex; binds clathrin; involved in vesicle mediated transport
YGL031C	RPL24a	0.628177	1.54561	0.0144474	Ribosomal protein L30 of the large (60S) ribosomal subunit, nearly identical to Rpl24Bp and has similarity to rat L24 ribosomal protein; not essential for translation but may be required for normal translation rate
YER117W	RPL23b	0.626966	1.54431	0.00294762	Protein component of the large (60S) ribosomal subunit, identical to Rpl23Ap and has similarity to E. coli L14 and rat L23 ribosomal proteins
YER091C	MET6	0.615665	1.53226	0.00111311	Cobalamin-independent methionine synthase, involved in amino acid biosynthesis; requires a minimum of two glutamates on the methyltetrahydrofolate substrate, similar to bacterial metE homologs
YMR154C	RIM13	0.615297	1.53187	0.0081858	Calpain-like cysteine protease involved in proteolytic activation of Rim101p in response to alkaline pH; has similarity to A. nidulans palB
YMR121C	RPL15b	0.606309	1.52236	0.00404711	Protein component of the large (60S) ribosomal subunit, nearly identical to Rpl15Ap and has similarity to rat L15 ribosomal protein; binds to 5.8 S rRNA
YER172C	BRR2	0.606125	1.52216	0.00526762	RNA-dependent ATPase RNA helicase (DEIH box); required for disruption of U4/U6 base-pairing in native snRNPs to activate the spliceosome for catalysis; homologous to human U5-200kD
YDL075W	RPL31a	0.604094	1.52002	0.00410308	Protein component of the large (60S) ribosomal subunit, nearly identical to Rpl31Bp and has similarity to rat L31 ribosomal protein; associates with the karyopherin Sxm1p
YPR035W	GLN1	0.603839	1.51976	0.0016487	Glutamine synthetase (GS), synthesizes glutamine from glutamate and ammonia; with Glt1p, forms the secondary pathway for glutamate biosynthesis from ammonia; expression regulated by nitrogen source and by amino acid limitation
YKR094C	RPL40b	0.596156	1.51168	0.0267725	Fusion protein, identical to Rpl40Ap, that is cleaved to yield ubiquitin and a ribosomal protein of the large (60S) ribosomal subunit with similarity to rat L40; ubiquitin may facilitate assembly of the ribosomal protein into ribosomes
YPL143W	RPL33a	0.594932	1.5104	0.00402167	N-terminally acetylated ribosomal protein L37 of the large (60S) ribosomal subunit, nearly identical to Rpl33Bp and has similarity to rat L35a; rpl33a null mutant exhibits slow growth while rpl33a rpl33b double null mutant is inviable
YER138C	YER138c	0.593819	1.50924	0.00232076	Retrotransposon TYA Gag and TYB Pol genes; transcribed/translated as one unit; polyprotein is processed to make a nucleocapsid-like protein (Gag), reverse transcriptase (RT), protease (PR), and integrase (IN); similar to retroviral genes
YPR167C	MET16	0.58916	1.50437	0.00936872	3-phosphoadenylsulfate reductase, reduces 3-phosphoadenylyl sulfate to adenosine-3,5-bisphosphate and free sulfite using reduced thioredoxin as cosubstrate, involved in sulfate assimilation and methionine metabolism
YDR471W	RPL27b	0.587305	1.50244	0.00312557	Protein component of the large (60S) ribosomal subunit, nearly identical to Rpl27Ap and has similarity to rat L27 ribosomal protein
YML131W	YML131w	-0.587143	-1.50227	0.0408406	Putative protein of unknown function with similarity to medium chain dehydrogenase/reductases; expression induced by stresses including osmotic shock, DNA damaging agents, and other chemicals; GFP-fusion protein localizes to the cytoplasm
YDR360W	YDR360w	-0.588595	-1.50378	0.00442048	Dubious open reading frame unlikely to encode a protein, based on available experimental and comparative sequence data; partially overlaps verified gene VID21/YDR359C.
YJL048C	UBX6	-0.589026	-1.50423	0.0150947	UBX (ubiquitin regulatory X) domain-containing protein that interacts with Cdc48p, transcription is repressed when cells are grown in media containing inositol and choline
YJL014W	CCT3	-0.589801	-1.50504	0.00242167	Subunit of the cytosolic chaperonin Cct ring complex, related to Tcp1p, required for the assembly of actin and tubulins in vivo
YLR425W	TUS1	-0.59166	-1.50698	0.0215609	Guanine nucleotide exchange factor (GEF) that functions to modulate Rho1p activity as part of the cell integrity signaling pathway; multicopy suppressor of tor2 mutation and ypk1 ypk2 double mutation; potential Cdc28p substrate
YLR033W	RSC58	-0.592453	-1.50781	0.00226727	Component of the RSC chromatin remodeling complex; RSC functions in transcriptional regulation and elongation, chromosome stability, and establishing sister chromatid cohesion; involved in telomere maintenance
YPL163C	SVS1	-0.600073	-1.51579	0.00384193	Cell wall and vacuolar protein, required for wild-type resistance to vanadate
YFL024C	EPL1	-0.601203	-1.51698	0.006184	Component of NuA4, which is an essential histone H4/H2A acetyltransferase complex; homologous to Drosophila Enhancer of Polycomb
YDR089W	YDR089w	-0.603356	-1.51925	0.00358325	Protein of unknown function; deletion confers resistance to Nickel
YOR083W	WHI5	-0.623643	-1.54076	0.0107789	Repressor of G1 transcription that binds to SCB binding factor (SBF) at SCB target promoters in early G1; phosphorylation of Whi5p by the CDK, Cln3p/Cdc28p relieves repression and promoter binding by Whi5; periodically expressed in G1
YMR271C	URA10	-0.627435	-1.54482	0.0127323	Minor orotate phosphoribosyltransferase (OPRTase) isozyme that catalyzes the fifth enzymatic step in the de novo biosynthesis of pyrimidines, converting orotate into orotidine-5-phosphate; major OPRTase encoded by URA5
YBR072W	HSP26	-0.628845	-1.54633	0.0153591	Small heat shock protein (sHSP) with chaperone activity; forms hollow, sphere-shaped oligomers that suppress unfolded proteins aggregation; oligomer activation requires a heat-induced conformational change; not expressed in unstressed cells
YDR516C	EMI2	-0.63635	-1.55439	0.0350959	Non-essential protein of unknown function required for transcriptional induction of the early meiotic-specific transcription factor IME1; required for sporulation; expression is regulated by glucose-repression transcription factors Mig1/2p
YJL091C	GWT1	-0.643564	-1.56218	0.0107789	Protein involved in the inositol acylation of glucosaminyl phosphatidylinositol (GlcN-PI) to form glucosaminyl(acyl)phosphatidylinositol (GlcN(acyl)PI), an intermediate in the biosynthesis of glycosylphosphatidylinositol (GPI) anchors
YIR012W	SQT1	-0.650345	-1.56954	0.00525007	Essential protein involved in a late step of 60S ribosomal subunit assembly or modification; contains multiple WD repeats; interacts with Qsr1p in a two-hybrid assay
YLL028W	TPO1	-0.657937	-1.57782	0.0126517	Polyamine transporter that recognizes spermine, putrescine, and spermidine; catalyzes uptake of polyamines at alkaline pH and excretion at acidic pH; phosphorylation enhances activity and sorting to the plasma membrane
YKL007W	CAP1	-0.664693	-1.58523	0.0330041	Alpha subunit of the capping protein (CP) heterodimer (Cap1p and Cap2p) which binds to the barbed ends of actin filaments preventing further polymerization; localized predominantly to cortical actin patches
YIL019W	FAF1	-0.664777	-1.58532	0.0152974	Protein required for pre-rRNA processing and 40S ribosomal subunit assembly
YIL159W	BNR1	-0.67885	-1.60086	0.0456241	Formin, nucleates the formation of linear actin filaments, involved in cell processes such as budding and mitotic spindle orientation which require the formation of polarized actin cables, functionally redundant with BNI1
YNR044W	AGA1	-0.687388	-1.61037	0.0260651	Anchorage subunit of a-agglutinin of a-cells, highly O-glycosylated protein with N-terminal secretion signal and C-terminal signal for addition of GPI anchor to cell wall, linked to adhesion subunit Aga2p via two disulfide bonds
YCL014W	BUD3	-0.728187	-1.65656	0.0114647	Protein involved in bud-site selection and required for axial budding pattern; localizes with septins to bud neck in mitosis and may constitute an axial landmark for next round of budding
YGL121C	GPG1	-0.7295	-1.65806	0.0153591	Proposed gamma subunit of the heterotrimeric G protein that interacts with the receptor Grp1p; involved in regulation of pseudohyphal growth; requires Gpb1p or Gpb2p to interact with Gpa2p
YIL066C	RNR3	-0.734171	-1.66344	0.0273759	One of two large regulatory subunits of ribonucleotide-diphosphate reductase; the RNR complex catalyzes rate-limiting step in dNTP synthesis, regulated by DNA replication and DNA damage checkpoint pathways via localization of small subunits
YDR136C	VPS61	-0.74326	-1.67395	0.00233886	Dubious open reading frame, unlikely to encode a protein; not conserved in closely related Saccharomyces species; 4% of ORF overlaps the verified gene RGP1; deletion causes a vacuolar protein sorting defect
YKR023W	YKR023w	-0.746399	-1.6776	0.00263065	Putative protein of unknown function; the authentic, non-tagged protein is detected in highly purified mitochondria in high-throughput studies
YLR044C	PDC1	-0.74742	-1.67879	0.00656993	Major of three pyruvate decarboxylase isozymes, key enzyme in alcoholic fermentation, decarboxylates pyruvate to acetaldehyde; subject to glucose-, ethanol-, and autoregulation; involved in amino acid catabolism
YJL079C	PRY1	-0.751784	-1.68387	0.0016487	Protein of unknown function, has similarity to Pry2p and Pry3p and to the plant PR-1 class of pathogen related proteins
YPL058C	PDR12	-0.75188	-1.68399	0.00487989	Plasma membrane ATP-binding cassette (ABC) transporter, weak-acid-inducible multidrug transporter required for weak organic acid resistance; induced by sorbate and benzoate and regulated by War1p; mutants exhibit sorbate hypersensitivity
YLR178C	TFS1	-0.800935	-1.74223	0.00103103	Carboxypeptidase Y inhibitor, function requires acetylation by the NatB N-terminal acetyltransferase; phosphatidylethanolamine-binding protein involved in protein kinase A signaling pathway
YPL274W	SAM3	-0.861664	-1.81713	0.0016487	High-affinity S-adenosylmethionine permease, required for utilization of S-adenosylmethionine as a sulfur source; has similarity to S-methylmethionine permease Mmp1p
YFR053C	HXK1	-0.888002	-1.85061	0.000588811	Hexokinase isoenzyme 1, a cytosolic protein that catalyzes phosphorylation of glucose during glucose metabolism; expression is highest during growth on non-glucose carbon sources; glucose-induced repression involves the hexokinase Hxk2p
YGL255W	ZRT1	-0.902399	-1.86917	0.0023935	High-affinity zinc transporter of the plasma membrane, responsible for the majority of zinc uptake; transcription is induced under low-zinc conditions by the Zap1p transcription factor
YLR225C	YLR225c	-0.903807	-1.871	0.00103103	Putative protein of unknown function; green fluorescent protein (GFP)-fusion protein localizes to the cytoplasm; YLR225C is not an essential gene
YPL095C	EEB1	-1.18682	-2.2765	0.0124113	Acyl-coenzymeA:ethanol O-acyltransferase responsible for the major part of medium-chain fatty acid ethyl ester biosynthesis during fermentation; possesses short-chain esterase activity; may be involved in lipid metabolism and detoxification
YNL110C	NOP15	-1.20002	-2.29743	0.047517	Constituent of 66S pre-ribosomal particles, involved in 60S ribosomal subunit biogenesis; localizes to both nucleolus and cytoplasm
YDR521W	YDR521w	-1.31482	-2.48771	0.023289	Dubious ORF that overlaps YDR520C; mutant increases expression of PIS1 and RPL3 in glycerol
YGL256W	ADH4	-2.34064	-5.06528	0.000118885	Alcohol dehydrogenase isoenzyme type IV, dimeric enzyme demonstrated to be zinc-dependent despite sequence similarity to iron-activated alcohol dehydrogenases; transcription is induced in response to zinc deficiency

## Sheet: NADPH-Bdh 300 mM
ORF	Name	logFC	FC	adj.P.Val	Annotation SGD
YCR105W	ADH7	3.83688	14.2894	3.82721e-07	NADPH-dependent medium chain alcohol dehydrogenase with broad substrate specificity; member of the cinnamyl family of alcohol dehydrogenases; may be involved in fusel alcohol synthesis or in aldehyde tolerance
YAL060W	BDH1	3.63589	12.4311	5.93756e-12	NAD-dependent (R,R)-butanediol dehydrogenase, catalyzes oxidation of (R,R)-2,3-butanediol to (3R)-acetoin, oxidation of meso-butanediol to (3S)-acetoin, and reduction of acetoin; enhances use of 2,3-butanediol as an aerobic carbon source
YAL046C	AIM1	2.6591	6.31639	5.84072e-10	Putative protein of unknown function; null mutant displays increased frequency of mitochondrial genome loss (petite formation)
YGL157W	ARI1	1.88548	3.69476	1.5682e-08	Oxidoreductase, catalyzes NADPH-dependent reduction of the bicyclic diketone bicyclo[2.2.2]octane-2,6-dione (BCO2,6D) to the chiral ketoalcohol (1R,4S,6S)-6-hydroxybicyclo[2.2.2]octane-2-one (BCO2one6ol)
YKL001C	MET14	1.64647	3.13068	3.82775e-06	Adenylylsulfate kinase, required for sulfate assimilation and involved in methionine metabolism
YLR461W	PAU4	1.31809	2.49336	0.00793236	Part of 23-member seripauperin multigene family encoded mainly in subtelomeric regions, active during alcoholic fermentation, regulated by anaerobiosis, negatively regulated by oxygen, repressed by heme
YEL049W	PAU2	1.23794	2.35862	0.00924749	Part of 23-member seripauperin multigene family encoded mainly in subtelomeric regions, active during alcoholic fermentation, regulated by anaerobiosis, negatively regulated by oxygen, repressed by heme
YOL161C	PAU20	1.2022	2.30091	0.0299481	Hypothetical protein
YER081W	SER3	1.19248	2.28545	1.86199e-07	3-phosphoglycerate dehydrogenase, catalyzes the first step in serine and glycine biosynthesis; isozyme of Ser33p
YHR163W	SOL3	1.08771	2.12537	1.47198e-06	6-phosphogluconolactonase, catalyzes the second step of the pentose phosphate pathway; weak multicopy suppressor of los1-1 mutation; homologous to Sol2p and Sol1p
YAR020C	PAU7	1.08509	2.12151	0.0212779	Part of 23-member seripauperin multigene family, active during alcoholic fermentation, regulated by anaerobiosis, inhibited by oxygen, repressed by heme
YFR030W	MET10	1.04755	2.06702	0.000305656	Subunit alpha of assimilatory sulfite reductase, which is responsible for the conversion of sulfite into sulfide
YMR307W	GAS1	0.966515	1.95411	0.00351244	Beta-1,3-glucanosyltransferase, required for cell wall assembly; localizes to the cell surface via a glycosylphosphatidylinositol (GPI) anchor
YER138C	YER138c	0.944864	1.92501	1.29841e-05	Retrotransposon TYA Gag and TYB Pol genes; transcribed/translated as one unit; polyprotein is processed to make a nucleocapsid-like protein (Gag), reverse transcriptase (RT), protease (PR), and integrase (IN); similar to retroviral genes
YER160C	YER160c	0.912296	1.88204	0.000190801	Retrotransposon TYA Gag and TYB Pol genes; transcribed/translated as one unit; polyprotein is processed to make a nucleocapsid-like protein (Gag), reverse transcriptase (RT), protease (PR), and integrase (IN); similar to retroviral genes
YMR045C	YMR045c	0.909499	1.87839	0.000222635	Retrotransposon TYA Gag and TYB Pol genes; transcribed/translated as one unit; polyprotein is processed to make a nucleocapsid-like protein (Gag), reverse transcriptase (RT), protease (PR), and integrase (IN); similar to retroviral genes
YCL020W	YCL020w	0.905448	1.87313	0.00117263	Retrotransposon TYA Gag gene co-transcribed with TYB Pol; translated as TYA or TYA-TYB polyprotein; Gag is a nucleocapsid protein that is the structural constituent of virus-like particles (VLPs); similar to retroviral Gag
YLL025W	PAU17	0.897632	1.86301	0.0205979	Putative protein of unknown function; YLL025W is not an essential gene
YCR107W	AAD3	0.881751	1.84261	0.0253474	Putative aryl-alcohol dehydrogenase with similarity to P. chrysosporium aryl-alcohol dehydrogenase; mutational analysis has not yet revealed a physiological role
YNL231C	PDR16	0.864701	1.82096	0.0102213	Phosphatidylinositol transfer protein (PITP) controlled by the multiple drug resistance regulator Pdr1p, localizes to lipid particles and microsomes, controls levels of various lipids, may regulate lipid synthesis, homologous to Pdr17p
YOR276W	CAF20	0.860812	1.81606	0.0191572	Phosphoprotein of the mRNA cap-binding complex involved in translational control, repressor of cap-dependent translation initiation, competes with eIF4G for binding to eIF4E
YER172C	BRR2	0.85701	1.81128	0.000230091	RNA-dependent ATPase RNA helicase (DEIH box); required for disruption of U4/U6 base-pairing in native snRNPs to activate the spliceosome for catalysis; homologous to human U5-200kD
YHR135C	YCK1	0.853198	1.8065	0.000285417	Palmitoylated, plasma membrane-bound casein kinase I isoform; shares redundant functions with Yck2p in morphogenesis, proper septin assembly, endocytic trafficking; provides an essential function overlapping with that of Yck2p
YIL176C	PAU14	0.84923	1.80154	0.0378141	Hypothetical protein
YJR137C	MET5	0.819016	1.7642	0.00376705	Sulfite reductase beta subunit, involved in amino acid biosynthesis, transcription repressed by methionine
YML039W	YML039w	0.814898	1.75917	0.000151694	Retrotransposon TYA Gag and TYB Pol genes; transcribed/translated as one unit; polyprotein is processed to make a nucleocapsid-like protein (Gag), reverse transcriptase (RT), protease (PR), and integrase (IN); similar to retroviral genes
YIL074C	SER33	0.810696	1.75406	0.00248225	3-phosphoglycerate dehydrogenase, catalyzes the first step in serine and glycine biosynthesis; isozyme of Ser3p
YIL094C	LYS12	0.808899	1.75187	3.66403e-05	Homo-isocitrate dehydrogenase, an NAD-linked mitochondrial enzyme required for the fourth step in the biosynthesis of lysine, in which homo-isocitrate is oxidatively decarboxylated to alpha-ketoadipate
YOL165C	AAD15	0.795056	1.73514	0.000879904	Putative aryl-alcohol dehydrogenase with similarity to P. chrysosporium aryl-alcohol dehydrogenase; mutational analysis has not yet revealed a physiological role
YLR303W	MET17	0.793354	1.7331	0.000218419	Methionine and cysteine synthase (O-acetyl homoserine-O-acetyl serine sulfhydrylase), required for sulfur amino acid synthesis
YLR297W	YLR297w	0.790808	1.73004	0.0001643	Putative protein of unknown function; green fluorescent protein (GFP)-fusion protein localizes to the vacuole; YLR297W is not an essential gene; induced by treatment with 8-methoxypsoralen and UVA irradiation
YPR035W	GLN1	0.788856	1.7277	6.43404e-05	Glutamine synthetase (GS), synthesizes glutamine from glutamate and ammonia; with Glt1p, forms the secondary pathway for glutamate biosynthesis from ammonia; expression regulated by nitrogen source and by amino acid limitation
YPR065W	ROX1	0.787979	1.72665	0.00553022	Heme-dependent repressor of hypoxic genes; contains an HMG domain that is responsible for DNA bending activity
YOR052C	YOR052c	0.781325	1.71871	0.000685033	Nuclear protein of unknown function; expression induced by nitrogen limitation in a GLN3, GAT1-independent manner and by weak acid
YKL085W	MDH1	0.777577	1.71425	0.000644778	Mitochondrial malate dehydrogenase, catalyzes interconversion of malate and oxaloacetate; involved in the tricarboxylic acid (TCA) cycle; phosphorylated
YMR046C	YMR046c	0.755769	1.68853	0.000101936	Retrotransposon TYA Gag gene co-transcribed with TYB Pol; translated as TYA or TYA-TYB polyprotein; Gag is a nucleocapsid protein that is the structural constituent of virus-like particles (VLPs); similar to retroviral Gag
YMR050C	YMR050c	0.751579	1.68363	7.89264e-05	Retrotransposon TYA Gag and TYB Pol genes; transcribed/translated as one unit; polyprotein is processed to make a nucleocapsid-like protein (Gag), reverse transcriptase (RT), protease (PR), and integrase (IN); similar to retroviral genes
YMR051C	YMR051c	0.75099	1.68295	0.00546435	Retrotransposon TYA Gag gene co-transcribed with TYB Pol; translated as TYA or TYA-TYB polyprotein; Gag is a nucleocapsid protein that is the structural constituent of virus-like particles (VLPs); similar to retroviral Gag
YNR050C	LYS9	0.742744	1.67336	0.00793236	Saccharopine dehydrogenase (NADP+, L-glutamate-forming); catalyzes the formation of saccharopine from alpha-aminoadipate 6-semialdehyde, the seventh step in lysine biosynthesis pathway; exhibits genetic and physical interactions with TRM112
YAR009C	YAR009c	0.72552	1.6535	0.000200674	Retrotransposon TYA Gag and TYB Pol genes; in YARCTY1-1 TYB is mutant and probably non-functional
YDR541C	YDR541c	0.722445	1.64998	0.00854352	Putative dihydrokaempferol 4-reductase
YER091C	MET6	0.722434	1.64996	7.89264e-05	Cobalamin-independent methionine synthase, involved in amino acid biosynthesis; requires a minimum of two glutamates on the methyltetrahydrofolate substrate, similar to bacterial metE homologs
YJR028W	YJR028w	0.719826	1.64698	0.000200674	Retrotransposon TYA Gag gene co-transcribed with TYB Pol; translated as TYA or TYA-TYB polyprotein; Gag is a nucleocapsid protein that is the structural constituent of virus-like particles (VLPs); similar to retroviral Gag
YHR183W	GND1	0.714917	1.64139	0.00520577	6-phosphogluconate dehydrogenase (decarboxylating), catalyzes an NADPH regenerating reaction in the pentose phosphate pathway; required for growth on D-glucono-delta-lactone and adaptation to oxidative stress
YHL040C	ARN1	0.693533	1.61724	0.0263793	Transporter, member of the ARN family of transporters that specifically recognize siderophore-iron chelates; responsible for uptake of iron bound to ferrirubin, ferrirhodin, and related siderophores
YOL064C	MET22	0.687877	1.61091	0.00464112	Bisphosphate-3-nucleotidase, involved in salt tolerance and methionine biogenesis; dephosphorylates 3-phosphoadenosine-5-phosphate and 3-phosphoadenosine-5-phosphosulfate, intermediates of the sulfate assimilation pathway
YJR029W	YJR029w	0.679959	1.60209	0.000452083	Retrotransposon TYA Gag and TYB Pol genes; transcribed/translated as one unit; polyprotein is processed to make a nucleocapsid-like protein (Gag), reverse transcriptase (RT), protease (PR), and integrase (IN); similar to retroviral genes
YPR167C	MET16	0.674514	1.59606	0.00351244	3-phosphoadenylsulfate reductase, reduces 3-phosphoadenylyl sulfate to adenosine-3,5-bisphosphate and free sulfite using reduced thioredoxin as cosubstrate, involved in sulfate assimilation and methionine metabolism
YGR155W	CYS4	0.669538	1.59056	0.000718794	Cystathionine beta-synthase, catalyzes the synthesis of cystathionine from serine and homocysteine, the first committed step in cysteine biosynthesis
YHR050W	SMF2	0.66456	1.58508	0.0127719	Divalent metal ion transporter involved in manganese homeostasis; has broad specificity for di-valent and tri-valent metals; post-translationally regulated by levels of metal ions; member of the Nramp family of metal transport proteins
YCL019W	YCL019w	0.662353	1.58266	0.0162616	Retrotransposon TYA Gag and TYB Pol genes; transcribed/translated as one unit; polyprotein is processed to make a nucleocapsid-like protein (Gag), reverse transcriptase (RT), protease (PR), and integrase (IN); similar to retroviral genes
YOL109W	ZEO1	0.65685	1.57664	0.000381964	Peripheral membrane protein of the plasma membrane that interacts with Mid2p; regulates the cell integrity pathway mediated by Pkc1p and Slt2p; the authentic protein is detected in a phosphorylated state in highly purified mitochondria
YHR021C	RPS27b	0.652936	1.57236	0.000789314	Protein component of the small (40S) ribosomal subunit; nearly identical to Rps27Ap and has similarity to rat S27 ribosomal protein
YDR327W	YDR327w	0.648263	1.56728	0.0282204	Dubious open reading frame unlikely to encode a protein, based on experimental and comparative sequence data; partially overlaps the verified gene SKP1
YGL030W	RPL30	0.640417	1.55878	0.00769693	Protein component of the large (60S) ribosomal subunit, has similarity to rat L30 ribosomal protein; involved in pre-rRNA processing in the nucleolus; autoregulates splicing of its transcript
YLR217W	YLR217w	0.632483	1.55023	0.00248743	Dubious open reading frame unlikely to encode a protein, based on available experimental and comparative sequence data; partially overlaps the verified gene CPR6
YNL030W	HHF2	0.600228	1.51596	0.00793236	Histone H4, core histone protein required for chromatin assembly and chromosome function; one of two identical histone proteins (see also HHF1); contributes to telomeric silencing; N-terminal domain involved in maintaining genomic integrity
YOR136W	IDH2	0.595051	1.51053	0.00426149	Subunit of mitochondrial NAD(+)-dependent isocitrate dehydrogenase, which catalyzes the oxidation of isocitrate to alpha-ketoglutarate in the TCA cycle; phosphorylated
Q0105	COb	0.592248	1.50759	0.00793236	Cytochrome b, mitochondrially encoded subunit of the ubiquinol-cytochrome c reductase complex which includes Cobp, Rip1p, Cyt1p, Cor1p, Qcr2p, Qcr6p, Qcr7p, Qcr8p, Qcr9p, and Qcr10p
YLR354C	TAL1	0.591502	1.50681	0.0132686	Transaldolase, enzyme in the non-oxidative pentose phosphate pathway; converts sedoheptulose 7-phosphate and glyceraldehyde 3-phosphate to erythrose 4-phosphate and fructose 6-phosphate
YDR252W	BTT1	0.58655	1.50165	0.00793236	Beta3 subunit of the heterotrimeric nascent polypeptide-associated complex which binds ribosomes via its beta-subunits in close proximity to nascent polypeptides; interacts with Caf130p of the CCR4-NOT complex; similar to human BTF3
YGL256W	ADH4	-3.38011	-10.4115	4.10426e-07	Alcohol dehydrogenase isoenzyme type IV, dimeric enzyme demonstrated to be zinc-dependent despite sequence similarity to iron-activated alcohol dehydrogenases; transcription is induced in response to zinc deficiency
YPL095C	EEB1	-1.79167	-3.46215	0.000399903	Acyl-coenzymeA:ethanol O-acyltransferase responsible for the major part of medium-chain fatty acid ethyl ester biosynthesis during fermentation; possesses short-chain esterase activity; may be involved in lipid metabolism and detoxification
YGL255W	ZRT1	-1.76718	-3.40387	7.93969e-07	High-affinity zinc transporter of the plasma membrane, responsible for the majority of zinc uptake; transcription is induced under low-zinc conditions by the Zap1p transcription factor
YPR160W	GPH1	-1.38779	-2.61678	0.00131174	Non-essential glycogen phosphorylase required for the mobilization of glycogen, activity is regulated by cyclic AMP-mediated phosphorylation, expression is regulated by stress-response elements and by the HOG MAP kinase pathway
YBR151W	APD1	-1.34836	-2.54622	0.0448228	Protein of unknown function, required for normal localization of actin patches and for normal tolerance of sodium ions and hydrogen peroxide; localizes to both cytoplasm and nucleus
YMR271C	URA10	-1.14123	-2.20569	7.21388e-05	Minor orotate phosphoribosyltransferase (OPRTase) isozyme that catalyzes the fifth enzymatic step in the de novo biosynthesis of pyrimidines, converting orotate into orotidine-5-phosphate; major OPRTase encoded by URA5
YNR058W	BIO3	-1.11636	-2.168	0.00131174	7,8-diamino-pelargonic acid aminotransferase (DAPA), catalyzes the second step in the biotin biosynthesis pathway; BIO3 is in a cluster of 3 genes (BIO3, BIO4, and BIO5) that mediate biotin synthesis
YPL058C	PDR12	-1.10515	-2.15122	0.000150673	Plasma membrane ATP-binding cassette (ABC) transporter, weak-acid-inducible multidrug transporter required for weak organic acid resistance; induced by sorbate and benzoate and regulated by War1p; mutants exhibit sorbate hypersensitivity
YBR203W	COS111	-1.08541	-2.12197	0.0300212	Protein required for resistance to the antifungal drug ciclopirox olamine; not related to the subtelomerically-encoded COS family; the authentic, non-tagged protein is detected in highly purified mitochondria in high-throughput studies
YLR178C	TFS1	-1.0369	-2.05181	2.48076e-05	Carboxypeptidase Y inhibitor, function requires acetylation by the NatB N-terminal acetyltransferase; phosphatidylethanolamine-binding protein involved in protein kinase A signaling pathway
YPL274W	SAM3	-1.03273	-2.04589	0.000150673	High-affinity S-adenosylmethionine permease, required for utilization of S-adenosylmethionine as a sulfur source; has similarity to S-methylmethionine permease Mmp1p
YFR053C	HXK1	-1.01941	-2.02709	5.12793e-05	Hexokinase isoenzyme 1, a cytosolic protein that catalyzes phosphorylation of glucose during glucose metabolism; expression is highest during growth on non-glucose carbon sources; glucose-induced repression involves the hexokinase Hxk2p
YPR098C	YPR098c	-0.995964	-1.99441	0.0356013	Protein of unknown function, localized to the mitochondrial outer membrane
YGL258W	VEL1	-0.96763	-1.95563	3.66463e-05	Protein of unknown function; highly induced in zinc-depleted conditions and has increased expression in NAP1 deletion mutants
YOL002C	IZH2	-0.861535	-1.81697	0.00080725	Plasma membrane protein involved in zinc metabolism and osmotin-induced apoptosis; transcription regulated by Zap1p, zinc and fatty acid levels; similar to mammalian adiponectins; deletion increases sensitivity to elevated zinc
YBR226C	YBR226c	-0.833761	-1.78233	0.00124054	Dubious open reading frame unlikely to encode a protein, based on available experimental and comparative sequence data; partially overlaps the uncharacterized ORF YBR225W
YLR223C	IFH1	-0.800057	-1.74117	0.000569085	Essential protein with a highly acidic N-terminal domain; IFH1 exhibits genetic interactions with FHL1, overexpression interferes with silencing at telomeres and HM loci; potential Cdc28p substrate
YMR105C	PGM2	-0.797078	-1.73758	0.0107032	Phosphoglucomutase, catalyzes the conversion from glucose-1-phosphate to glucose-6-phosphate, which is a key step in hexose metabolism; functions as the acceptor for a Glc-phosphotransferase
YHR080C	YHR080c	-0.795073	-1.73517	0.0252042	Protein of unknown function that may interact with ribosomes, based on co-purification experiments; the authentic, non-tagged protein is detected in highly purified mitochondria in high-throughput studies
YJR009C	TDH2	-0.752339	-1.68452	0.0188026	Glyceraldehyde-3-phosphate dehydrogenase, isozyme 2, involved in glycolysis and gluconeogenesis; tetramer that catalyzes the reaction of glyceraldehyde-3-phosphate to 1,3 bis-phosphoglycerate; detected in the cytoplasm and cell-wall
YDR516C	EMI2	-0.743075	-1.67374	0.0140422	Non-essential protein of unknown function required for transcriptional induction of the early meiotic-specific transcription factor IME1; required for sporulation; expression is regulated by glucose-repression transcription factors Mig1/2p
YKL070W	YKL070w	-0.742338	-1.67288	0.0198826	Putative protein of unknown function; the authentic, non-tagged protein is detected in highly purified mitochondria in high-throughput studies
YIL146C	ATG32	-0.720494	-1.64775	0.0202728	Non-essential protein of unknown function
YHR121W	LSM12	-0.709181	-1.63488	0.0191572	Protein of unknown function that may function in RNA processing; interacts with Pbp1p and Pbp4p and associates with ribosomes; contains an RNA-binding LSM domain and an AD domain; GFP-fusion protein is induced by the DNA-damaging agent MMS
YGR008C	STF2	-0.697543	-1.62174	0.013565	Protein involved in regulation of the mitochondrial F1F0-ATP synthase; Stf1p and Stf2p may act as stabilizing factors that enhance inhibitory action of the Inh1p protein
YCL047C	YCL047c	-0.694113	-1.61789	0.0204817	Putative protein of unknown function
YCR041W	YCR041w	-0.686092	-1.60892	0.0108036	Dubious open reading frame unlikely to encode a protein, based on available experimental and comparative sequence data
YIL171W	YIL171w	-0.684416	-1.60705	0.0299481	Possible pseudogene in strain S288C; YIL171W and the adjacent ORF, YIL170W/HXT12, together encode a non-functional member of the hexose transporter family
YJL079C	PRY1	-0.67167	-1.59292	0.00245901	Protein of unknown function, has similarity to Pry2p and Pry3p and to the plant PR-1 class of pathogen related proteins
YDL196W	YDL196w	-0.662765	-1.58311	0.00793236	Dubious open reading frame unlikely to encode a protein, based on available experimental and comparative sequence data; open reading frame is located in promoter region of essential gene SEC31
YNL158W	PGA1	-0.656976	-1.57677	0.000285417	Essential component of GPI-mannosyltransferase II, responsible for second mannose addition to GPI precursors as a partner of Gpi18p; required for maturation of Gas1p and Pho8p; has synthetic genetic interations with secretory pathway genes
YDR136C	VPS61	-0.645939	-1.56476	0.00544391	Dubious open reading frame, unlikely to encode a protein; not conserved in closely related Saccharomyces species; 4% of ORF overlaps the verified gene RGP1; deletion causes a vacuolar protein sorting defect
YKL066W	YKL066w	-0.645574	-1.56436	0.00077463	Dubious open reading frame, unlikely to encode a protein; not conserved in closely related Saccharomyces species; partially overlaps the verified gene YNK1
Q0160	SCEi	-0.643386	-1.56199	0.0026846	I-SceI DNA endonuclease, encoded by the mitochondrial group I intron of the 21S_rRNA gene; mediates gene conversion that propagates the intron into intron-less copies of the 21S_rRNA gene
YBR240C	THI2	-0.634588	-1.55249	0.00460224	Zinc finger protein of the Zn(II)2Cys6 type, probable transcriptional activator of thiamine biosynthetic genes
YJR113C	RSM7	-0.630661	-1.54827	0.0436879	Mitochondrial ribosomal protein of the small subunit, has similarity to E. coli S7 ribosomal protein
YOR083W	WHI5	-0.626977	-1.54433	0.0102213	Repressor of G1 transcription that binds to SCB binding factor (SBF) at SCB target promoters in early G1; phosphorylation of Whi5p by the CDK, Cln3p/Cdc28p relieves repression and promoter binding by Whi5; periodically expressed in G1
YPL277C	YPL277c	-0.621944	-1.53895	0.0441249	Putative protein of unknown function; localized to the membranes; gene expression regulated by copper levels
YMR324C	YMR324c	-0.620886	-1.53782	0.00770551	Dubious open reading frame unlikely to encode a protein, based on experimental and comparative sequence data; transcription is AZF1 dependent in glycerol-lactate medium and SLT2 dependent in response to the lipid hydroperoxides
YER001W	MNN1	-0.61939	-1.53622	0.0070141	Alpha-1,3-mannosyltransferase, integral membrane glycoprotein of the Golgi complex, required for addition of alpha1,3-mannose linkages to N-linked and O-linked oligosaccharides, one of five S. cerevisiae proteins of the MNN1 family
YIL121W	QDR2	-0.616578	-1.53323	0.000758149	Multidrug transporter of the major facilitator superfamily, required for resistance to quinidine, barban, cisplatin, and bleomycin; may have a role in potassium uptake
YLR044C	PDC1	-0.610927	-1.52724	0.0237566	Major of three pyruvate decarboxylase isozymes, key enzyme in alcoholic fermentation, decarboxylates pyruvate to acetaldehyde; subject to glucose-, ethanol-, and autoregulation; involved in amino acid catabolism
YLR134W	PDC5	-0.601638	-1.51744	0.00261372	Minor isoform of pyruvate decarboxylase, key enzyme in alcoholic fermentation, decarboxylates pyruvate to acetaldehyde, regulation is glucose- and ethanol-dependent, repressed by thiamine, involved in amino acid catabolism
YML131W	YML131w	-0.595497	-1.51099	0.0377556	Putative protein of unknown function with similarity to medium chain dehydrogenase/reductases; expression induced by stresses including osmotic shock, DNA damaging agents, and other chemicals; GFP-fusion protein localizes to the cytoplasm
YDR479C	PEX29	-0.594683	-1.51014	0.000399903	Peroxisomal integral membrane peroxin, involved in the regulation of peroxisomal size, number and distribution; genetic interactions suggest that Pex28p and Pex29p act at steps upstream of those mediated by Pex30p, Pex31p, and Pex32p
YJR071W	YJR071w	-0.591594	-1.50691	0.00464112	Dubious open reading frame unlikely to encode a functional protein, based on available experimental and comparative sequence data
YMR173W	DDR48	-0.591506	-1.50682	0.0183188	DNA damage-responsive protein, expression is increased in response to heat-shock stress or treatments that produce DNA lesions; contains multiple repeats of the amino acid sequence NNNDSYGS
YDR047W	HEM12	-0.588281	-1.50345	0.00900423	Uroporphyrinogen decarboxylase, catalyzes the fifth step in the heme biosynthetic pathway; localizes to both the cytoplasm and nucleus; activity inhibited by Cu2+, Zn2+, Fe2+, Fe3+ and sulfhydryl-specific reagents

## Sheet: NADH 200 mM
ORF	Name	logFC	FC	adj.P.Val	Annotation SGD
YAL060W	BDH1	2.79041	6.91826	8.35351e-10	NAD-dependent (R,R)-butanediol dehydrogenase, catalyzes oxidation of (R,R)-2,3-butanediol to (3R)-acetoin, oxidation of meso-butanediol to (3S)-acetoin, and reduction of acetoin; enhances use of 2,3-butanediol as an aerobic carbon source
YCR105W	ADH7	2.14049	4.40913	0.00106205	NADPH-dependent medium chain alcohol dehydrogenase with broad substrate specificity; member of the cinnamyl family of alcohol dehydrogenases; may be involved in fusel alcohol synthesis or in aldehyde tolerance
YGL157W	ARI1	2.06791	4.19278	4.44119e-09	Oxidoreductase, catalyzes NADPH-dependent reduction of the bicyclic diketone bicyclo[2.2.2]octane-2,6-dione (BCO2,6D) to the chiral ketoalcohol (1R,4S,6S)-6-hydroxybicyclo[2.2.2]octane-2-one (BCO2one6ol)
YAL046C	AIM1	1.85923	3.62814	2.41225e-07	Putative protein of unknown function; null mutant displays increased frequency of mitochondrial genome loss (petite formation)
YLR303W	MET17	0.917768	1.88919	0.00015349	Methionine and cysteine synthase (O-acetyl homoserine-O-acetyl serine sulfhydrylase), required for sulfur amino acid synthesis
YLR134W	PDC5	0.867484	1.82448	0.000226092	Minor isoform of pyruvate decarboxylase, key enzyme in alcoholic fermentation, decarboxylates pyruvate to acetaldehyde, regulation is glucose- and ethanol-dependent, repressed by thiamine, involved in amino acid catabolism
YFR030W	MET10	0.68322	1.60572	0.0406064	Subunit alpha of assimilatory sulfite reductase, which is responsible for the conversion of sulfite into sulfide
YOL165C	AAD15	0.67265	1.594	0.0112477	Putative aryl-alcohol dehydrogenase with similarity to P. chrysosporium aryl-alcohol dehydrogenase; mutational analysis has not yet revealed a physiological role
YLR033W	RSC58	0.663129	1.58351	0.00126551	Component of the RSC chromatin remodeling complex; RSC functions in transcriptional regulation and elongation, chromosome stability, and establishing sister chromatid cohesion; involved in telomere maintenance
YLR109W	AHP1	0.654913	1.57452	0.000226092	Thiol-specific peroxiredoxin, reduces hydroperoxides to protect against oxidative damage; function in vivo requires covalent conjugation to Urm1p
YJL034W	KAR2	0.648293	1.56731	0.0152932	ATPase involved in protein import into the ER, also acts as a chaperone to mediate protein folding in the ER and may play a role in ER export of soluble proteins; regulates the unfolded protein response via interaction with Ire1p
YLR056W	ERG3	0.599575	1.51527	0.00103115	C-5 sterol desaturase, catalyzes the introduction of a C-5(6) double bond into episterol, a precursor in ergosterol biosynthesis; mutants are viable, but cannot grow on non-fermentable carbon sources
YJR026W	YJR026w	-0.621129	-1.53808	0.0339737	Retrotransposon TYA Gag gene co-transcribed with TYB Pol; translated as TYA or TYA-TYB polyprotein; Gag is a nucleocapsid protein that is the structural constituent of virus-like particles (VLPs); similar to retroviral Gag
YAR010C	YAR010c	-0.628069	-1.5455	0.00540679	Retrotransposon TYA Gag gene co-transcribed with TYB Pol; in YARCTY1-1 TYB is mutant and probably non-functional
YBR093C	PHO5	-0.642396	-1.56092	0.00435872	Repressible acid phosphatase (1 of 3) that also mediates extracellular nucleotide-derived phosphate hydrolysis; secretory pathway derived cell surface glycoprotein; induced by phosphate starvation and coordinately regulated by PHO4 and PHO2
YPL268W	PLC1	-0.652863	-1.57228	0.00229505	Phospholipase C, hydrolyzes phosphatidylinositol 4,5-biphosphate (PIP2) to generate the signaling molecules inositol 1,4,5-triphosphate (IP3) and 1,2-diacylglycerol (DAG); involved in regulating many cellular processes
Q0160	SCEi	-0.684539	-1.60719	0.00372641	I-SceI DNA endonuclease, encoded by the mitochondrial group I intron of the 21S_rRNA gene; mediates gene conversion that propagates the intron into intron-less copies of the 21S_rRNA gene
YML040W	YML040w	-0.689826	-1.61309	0.000265673	Retrotransposon TYA Gag gene co-transcribed with TYB Pol; translated as TYA or TYA-TYB polyprotein; Gag is a nucleocapsid protein that is the structural constituent of virus-like particles (VLPs); similar to retroviral Gag
YDR326C	YSP2	-0.690176	-1.61348	0.00240451	Protein involved in programmed cell death; mutant shows resistance to cell death induced by amiodarone or intracellular acidification
YOR083W	WHI5	-0.89252	-1.85642	0.00127034	Repressor of G1 transcription that binds to SCB binding factor (SBF) at SCB target promoters in early G1; phosphorylation of Whi5p by the CDK, Cln3p/Cdc28p relieves repression and promoter binding by Whi5; periodically expressed in G1
YPL058C	PDR12	-0.985763	-1.98036	0.00106205	Plasma membrane ATP-binding cassette (ABC) transporter, weak-acid-inducible multidrug transporter required for weak organic acid resistance; induced by sorbate and benzoate and regulated by War1p; mutants exhibit sorbate hypersensitivity
YPL095C	EEB1	-1.30313	-2.46764	0.0207297	Acyl-coenzymeA:ethanol O-acyltransferase responsible for the major part of medium-chain fatty acid ethyl ester biosynthesis during fermentation; possesses short-chain esterase activity; may be involved in lipid metabolism and detoxification
YGL256W	ADH4	-1.89732	-3.7252	0.00108168	Alcohol dehydrogenase isoenzyme type IV, dimeric enzyme demonstrated to be zinc-dependent despite sequence similarity to iron-activated alcohol dehydrogenases; transcription is induced in response to zinc deficiency
